# Supplementary material for: Innate signalling molecules as genetic adjuvants do not alter the efficacy of a DNA-based influenza A vaccine
Source: PLoS One. 2020 Apr 3;15(4):e0231138. doi: 10.1371/journal.pone.0231138 (PMC7122823; doi:10.1371/journal.pone.0231138)
Supplement: S1 Raw Data — (XLSX) [file pone.0231138.s004.xlsx]

## Sheet: 1A-G Promoter Reporter Assays
Data presented in Fig. 1 A-G
RLU/s signal normalized to pVax1-GFP
	pV-cRIG-I	pV-IPS1	pV-IL-1ß	pV-IL-18
p53	0.749037	1.11921	4.14196	0.607781
	0.688712	0.660111	3.17876	0.594111
	0.619401	1.17108	1.97476	0.411146
IFNb	1193.57	1149.97	12.6404	5.1573
	2638.57	2819.9	5.1236	2.35955
	1245.87	1505.04	3.47191	1.7191
IRF3	2506.55	94.78	0.672969	1.02101
	1889.86	106.62	1.2444	1.73319
	532.01	291.88	0.721288	1.06653
AP1	0.7507	0.672969	8.80645	0.967742
	1.13235	1.2444	1.5	1.06452
	0.598739	0.721288	0.580645	0.290323
NFKB	19.0049	22.4182	4.86687	10.2724
	25.2225	16.0192	3.59907	8.59597
	16.4188	15.0857	22.6254	29.582
STAT3	3.00677	3.71961	7.0556	1.4573
	2.82594	5.05452	3.69262	0.561833
	2.75279	3.87267	2.78114	0.648577
ISRE	17.5236	24.576	4.87683	3.04104
	24.3107	17.4321	4.52615	2.07423
	16.1923	16.4516	6.01805	2.30679

## Sheet: 1H RAGEMx7
Data presented in Fig. 1 H
% of AAD- reporter cells that are positive for GFP
pV-cRIG-I	pV-IPS1	pV-IL-1β	pV-IL-18	pV-IFN-α	pV-GFP
5.19	9.51	0.184	1.76	9.57	0.175
4.38	8.35	0.155	1.21	9.2	0.094
4.12	8.24	0.521	0.745	10.4	0.052

## Sheet: 2A In vivo Luciferase
	Luciferase signal measured as total photon flux per second [p/s]; presented in Fig. 2 A
means from two legs/mouse
	pVax								cRIG-I								IPS1								IL-1β								IL-18
d1	1293500000000	564000000000	383000000000	550500000000	1137500000000	479250000000			69550000000	60100000000	44950000000	79250000000					165800000000	158450000000	406500000000						64000000000	315500000000	430500000000	180500000000					851500000000	222500000000	480500000000	383500000000
d3	907500000000	442000000000	3772500000000	378500000000	1172000000000	1335000000000			608000000000	288000000000	944550000000	323500000000					1375500000000	1440500000000	190000000000						151000000000	462500000000	363500000000	343950000000					1912000000000	823600000000	176150000000	705500000000
d7	593000000000	447500000000	2035500000000	2868400000000	459000000000	757500000000			71450000000	132650000000	231250000000	81600000000					185700000000	951050000000	535000000000						80050000000	219500000000	81900000000	30050000000					797500000000	2311500000000	1442500000000	268750000000
d14	319500000000	136400000000	485500000000	846500000000	216500000000	290000000000			236000000000	233500000000	391000000000	234000000000					252500000000	364250000000	195350000000						4930000000	8440000000	27200000000	17135000000					562000000000	798500000000	310000000000	464500000000
d21	42300000000	41050000000	19850000000	142550000000	32350000000	31050000000			38250000000	32100000000	256000000000	41050000000					107000000000	245000000000	55400000000						17150000000	33795000000	7164999500	47650000000					330000000000	165650000000	48000000000	58200000000
d28	24010000000	10475000000	9300000000	16180000000	18750000000	40250000000			13895000000	32000000000	50000000000	18900000000					129900000000	393500000000	42050000000						3705000000	1090500000	22450000000	19750000000					81350000000	110650000000	14100000000	21850000000

## Sheet: 2 B+D Weight loss
	Weight loss RIG-I Adjuvants (shown in Fig. 2 B)
	absolute weight in gramm
		naive						cRIG-I						IPS-1
	0	20.7	23.6	21	22.6			22.6	22.6	22.3	20.9			20.9	22.5	22.9
	1	21.2	23.1	22.5	22.9			22.1	22.4	22.3	20.9			20.9	22.4	22.3
	2	21.3	23	21.1	22.7			20.2	20.8	21.8	20			20.8	22.3	22
	3	17.8	18.6	17.5	18.8			18	18	19	17.4			18.1	19.9	19.1
	4	16.9	17.1	16.8	17.6			16.9	17.2	17.4	16.4			17	17.5	17.6
	5	16	16.1	16.4	17			16	16.4	16.6	15.2			16	17.2	17
	6	15.3	15.1	15.7	15.8			15	15.8	15.4	14.5			15.1	16.3	15.8
	relative weight to starting weight
		naive						cRIG-I						IPS-1
	0	100	100	100	100			100	100	100	100			100	100	100
	1	102.4	97.9	107.1	101.3			97.8	99.1	100	100			100	99.6	97.4
	2	102.9	97.5	100.5	100.4			89.4	92	97.8	95.7			99.5	99.1	96.1
	3	86	78.8	83.3	83.2			79.6	79.6	85.2	83.3			86.6	88.4	83.4
	4	81.6	72.5	80	77.9			74.8	76.1	78	78.5			81.3	77.8	76.9
	5	77.3	68.2	78.1	75.2			70.8	72.6	74.4	72.7			76.6	76.4	74.2
	6	73.9	64	74.8	69.9			66.4	69.9	69.1	69.4			72.2	72.4	69
	Weight loss NALP3 Adjuvants (shown in Fig. 2 D)
	absolute weight in gramm
		naive						IL-1β						IL-18
	0	25.2	23.6	20.1	25.3			24.8	21.8	23.6	23.4			23.9	22.1	22.3	22.5
	1	24.6	23.2	20.3	25.3			24.9	21.8	23.8	23.2			23.8	21.8	22.3	21.7
	2	23.7	22.3	20.1	25.3			24.3	22	23.5	22.4			23.1	21.9	21.9	22.4
	3	21.1	20.1	17.6	23.3			21.2	19.6	20.4	20			20.8	19.2	19.9	20
	4	20.2	18.8	16.6	22.6			20.4	18.6	19.2	18.8			19.2	18.2	18.6	18.6
	5	19.2	18.2	16	21.7			19.4	17.4	18.1	17.6			18.3	17.7	17.3	17.8
	6	18.4	17.6	15.5	21			18.5	16.6	17.6	16.8			17.6	16.9	16.6	16.9
	relative weight to starting weight
		naive						IL-1β						IL-18
	0	100	100	100	100			100	100	100	100			100	100	100	100
	1	102.4	97.9	107.1	101.3			100.4	100	100.8	99.1			99.6	98.6	100	96.4
	2	102.9	97.5	100.5	100.4			98	100.9	99.6	95.7			96.7	99.1	98.2	99.6
	3	86	78.8	83.3	83.2			85.5	89.9	86.4	85.5			87	86.9	89.2	88.9
	4	81.6	72.5	80	77.9			82.3	85.3	81.4	80.3			80.3	82.4	83.4	82.7
	5	77.3	68.2	78.1	75.2			78.2	79.8	76.7	75.2			76.6	80.1	77.6	79.1
	6	73.9	64	74.8	69.9			74.6	76.1	74.6	71.8			73.6	76.5	74.4	75.1

## Sheet: 2 C+E qRTPCR
	qRTPCR copy numbers RIG-I Adjuvants expressed as copies/ml BALF (shown in Fig. 2 C)
	naive	cRIG-I	IPS1
	247000000	261000000	245000000
	679000000	171000000	174000000
	177000000	195000000	147000000
	1110000000	210000000
	qRTPCR copy numbers NALP3 Adjuvants expressed as copies/ml BALF (shown in Fig. 2 E)
	naive	IL-1β	IL-18
	47400000	29600000	58200000
	53200000	62000000	29400000
	64100000	41800000	100000000
	69700000	57600000	38800000

## Sheet: 3 A-C FACS AB
	NP PR8 expressed as MFI and presented in Fig. 3A
	naive	pVax	cRIG-I	IPS1	IL-1β	IL-18
	783	24501	22649	19868	21860	18762
	805	19661	24816	18733	18968	16483
	806	19272	15493	22035	20795	13090
	782	26341	16473	22945	26811	17297
	780	20536	26111	14962	24037	20930
		16092	22724	20521	22962	14194
	HA PR8 expressed as MFI and presented in Fig. 3B
	naive	pVax	cRIG-I	IPS1	IL-1β	IL-18
	386	5497	5244	6610	4795	6058
	386	5495	5687	6082	6082	4268
	380	5582	4091	6558	5595	3572
	391	5880	3216	6748	6262	5783
	382	5233	5593	5539	5701	6475
		5526	4341	6211	5532	5840
	HA pdm09 expressed as MFI and presented in Fig. 3C
	naive	pVax	cRIG-I	IPS1	IL-1β	IL-18
	429	2836	2428	2762	3739	3113
	461	1862	3757	1827	3637	2871
	459	1891	2136	2601	2875	1778
	487	3201	1444	3007	4428	2134
		1693	1913	996	3141	2597
		2387	3036	2457	3188	2467

## Sheet: 3 D Neutralization PR8
	Neutralization of PR8 expressed as Titer^-1 and presented in Fig. 3D
	naive	pVax	cRIG-I	IPS1	IL-1β	IL-18
	<10	320	160	160	320	160
	<10	80	320	80	80	80
	<10	80	80	160	160	40
	<10	160	80	320	640	320
	<10	160	160	160	80	160
		80	160	320	80	320

## Sheet: S1 Neutralization pdm09
	Neutralization of PR8 expressed as Titer^-1 and presented in Fig. S1
	naive	pVax	cRIG-I	IPS1	IL-1β	IL-18
	<10	<10	<10	<10	<10	<10
	<10	<10	<10	<10	<10	<10
	<10	<10	<10	<10	<10	<10
	<10	<10	<10	<10	<10	<10
	<10	<10	<10	<10	<10	<10
		<10	<10	<10	<10	<10

## Sheet: 4 A+B T cell response
	CD8 T cell responses against NP presented in Fig. 4A
	CD107/IFNg/IL2/TNFa	naive				pVax				IPS1				cRIG-I				IL-1β				IL-18
	+---	0.052	0	0	0.054	0	0	0	0	0.01975	0.03575	0.19175	0.09875	0	0.0165	0	0.1055	0.666	0	0	0.109	0.1045	0	0	0.0385
	-+--	0.0195	0	0	0	0.05525	0.04325	0.03025	0.03525	0.03375	0.03975	0.03975	0.00075	0	0.0435	0.0445	0	0	0	0	0	0.063	0.057	0.171	0.041
	-+-+	0	0	0.0025	0.0145	0.13625	0.13825	0.09025	0.16625	0.04275	0.10575	0.09175	0.05675	0.1345	0.0915	0.1165	0.0805	0.095	0.032	0.07	0.025	0.1425	0.0085	0.1675	0.0415
	++--	0.01925	0.00525	0.00225	0.00525	0.19775	0.17475	0.06275	0.12075	0.1085	0.1415	0.0975	0.0895	0.1065	0.0555	0.1475	0.0625	0.463	0.08	0.049	0.061	0.15675	0.04975	0.41475	0.10475
	-+++	0	0	0	0	0.174	0.293	0.114	0.351	0.11	0.318	0.134	0.073	0.334	0.15	0.263	0.149	0.188	0.078	0.153	0.046	0.17775	0.19975	0.22775	0.25875
	+++-	0	0	0	0	0.02575	0.00975	0.00275	0.00375	0.01625	0.02725	0.00425	0.00625	0.013	0.031	0.037	0.016	0.02475	0.01675	0.01675	0.01775	0.0745	0.0235	0.0065	0.0235
	++-+	0	0	0.00225	0	0.6735	0.3385	0.5715	0.5385	0.28225	0.56925	0.51525	0.21625	0.653	0.382	0.533	0.261	0.494	0.288	0.202	0.262	0.621	0.54	1.2	0.405
	++++	0	0	0	0.00225	0.797	0.762	0.748	1.16	0.305	0.88	0.826	0.334	0.607	0.845	1.128	0.478	0.66875	0.41675	0.35975	0.30975	0.645	0.783	0.886	0.985
	any	0	0.01	0.02	0	2.18	1.07	1.7	2.37	0.88	2.13	2.13	0.82	1.85	1.85	2.39	1.06	2.42	0.7	0.72	0.91	1.64	1.56	3.2	1.98
	CD8 T cell responses against HA presented in Fig. 4B
	CD107/IFNg/IL2/TNFa
		naive				pVax				IPS1				cRIG-I				IL-1β				IL-18
	+---	0.015	0.141	0	0.029	0.9025	0	0.0765	0	0.24775	0.06275	0	0.18875	0.3475	0.3725	0.0585	0.1545	0	0	0.273	0.696	0.1525	0.1855	0.2815	0.1405
	-+--	0.0405	0	0.0015	0.0305	0.08525	0	0.07325	0.19125	0.05375	0.21975	0.02675	0.02175	0.0325	0.0045	0.0415	0	0.02725	0.02425	0	0	0.104	0.088	0.093	0.082
	-+-+	0	0.0165	0.0005	0	0.03325	0.03625	0.10925	0.07125	0.05075	0.14475	0.04075	0.01575	0.0635	0	0.1035	0.0505	0.055	0.001	0.007	0	0.1195	0.0915	0.1085	0.0825
	++--	0.00425	0.00725	0.01025	0.00925	0.30675	0.07775	0.30575	0.43375	0.2135	0.4515	0.1605	0.1065	0.2065	0.1715	0.4815	0.1595	0.061	0.114	0.189	0.082	0.47075	0.31575	0.40275	0.47175
	-+++	0.00975	0	0.00075	0	0.118	0.054	0.114	0.154	0.073	0.173	0.047	0.081	0.027	0.028	0.073	0.113	0.106	0.016	0.093	0.038	0.03975	0.06675	0.09175	0.15975
	+++-	0	0	0	0	0.01775	0	0.03075	0.06275	0.00425	0.06725	0.01225	0.00925	0.013	0.015	0.027	0.052	0.00475	0.01675	0.02675	0	0.0225	0.0105	0.0325	0.0805
	++-+	0	0	0	0	0.3395	0.1705	0.5585	0.5395	0.21125	0.74825	0.22825	0.12825	0.165	0.095	0.618	0.185	0.162	0.207	0.076	0.088	0.657	0.554	0.632	0.653
	++++	0	0	0	0.00225	0.337	0.163	0.372	0.704	0.227	0.613	0.284	0.209	0.193	0.197	0.307	0.514	0.16475	0.05375	0.24975	0.16775	0.28	0.391	0.416	0.609
	any	0	0.2	0.08	0	2.47	0.03	1.73	2.35	1.11	2.46	1.01	0.7	1.19	1.04	1.73	1.13	0.39	0.31	0.95	1.19	1.5	1.85	2.33	2.46

## Sheet: S2 CD4 T cell response
	CD4 T cell responses against HA presented in Fig. S2
	IFNg/IL2/TNFa	naive				pVax				IPS1				cRIG-I				IL-1β				IL-18
	+--	0.00975	0.00375	0	0	0	0	0	0	0	0	0	0	0	0.052	0.011	0.007	0	0	0	0	0	0.00225	0.05925	0
	-+-	0.01	0	0	0.003	0	0.00975	0.00975	0	0.002	0.006	0.009	0	0	0.024	0	0.016	0.00925	0	0.00025	0.01825	0.00175	0.02675	0.01075	0
	--+	0.00025	0.00125	0.00425	0.00525	0.003	0.001	0	0.003	0.00175	0.00375	0.00075	0.00175	0	0.0005	0	0	0	0.004	0.002	0.001	0	0.00025	0	0
	++-	0	0	0	0	0	0	0.0005	0.0085	0.013	0	0.002	0.007	0	0.00025	0.01025	0	0.0115	0	0.0175	0.0175	0.00675	0.01875	0.01475	0.00575
	+-+	0.001	0	0	0.003	0.0005	0	0	0	0.0025	0	0	0	0.013	0.009	0	0.008	0	0.00175	0.01075	0	0	0	0.008	0
	+++	0	0	0	0	0.009	0.015	0.002	0.021	0.009	0.006	0.009	0.01	0.01	0.013	0	0.004	0.00125	0.00825	0	0.01325	0	0.007	0.019	0.009

[truncated: 11 more sheets: 5 A+C Weight loss, 5 B+D qRTPCR, S3 qRTPCR BALF, 6A-B FACS AB, 6C Neutralization, 6D-E ELISA, 7A-D T cell responses, 8A Weight loss, 8B qRTPCR, 8C Infiltration, 9 A-B Mx2-Luc]
